# Supplementary material for: Mapping of quantitative trait loci for tuber starch and leaf sucrose contents in diploid potato
Source: Theor Appl Genet. 2015 Oct 14;129:131–40. doi: 10.1007/s00122-015-2615-9 (PMC4703618; doi:10.1007/s00122-015-2615-9)
Supplement: Supplementary file 2 — Supplementary material 2 (XLSX 14 kb) [file 122_2015_2615_MOESM2_ESM.xlsx]

## Sheet: Arkusz1
Mapping of quantitative trait loci for tuber starch and leaf sucrose contents in diploid potato Jadwiga Śliwka, Dorota Sołtys-Kalina, Katarzyna Szajko, Iwona Wasilewicz-Flis, Danuta Strzelczyk-Żyta, Ewa Zimnoch-Guzowska, Henryka Jakuczun, Waldemar Marczewski* Plant Breeding and Acclimatization Institute – National Research Institute, Młochów, Platanowa 19, 05-831 Młochów, Poland *Corresponding au…
Supplementary Table S1
The CAPS and SCAR markers used in genetic linkage map
Marker	Function assignment	Chromosome	Primer sequence (5’→3’)	Tm (°C)	Amplicon size (bp)	Marker assay	Marker size (bp)	Reference	GeneBank accession	Position in DM1-3 genome v4.03 (bp)	Map position (cM)	TSC		LSC5AN		LSC5AL		LSC11AN		LSC11AL
												LOD	R2 (%)	LOD	R2 (%)	LOD	R2 (%)	LOD	R2 (%)	LOD	R2 (%)
NL-AAM	α-amylase	I	F: TCAGCAGTCTGATCCATTGGT R: TTTGGCTGTGCCTCAAGAAT	50	1083	-	1083	Ren et al. 2007	M79328.1	chr04:71332570..71337470	24.8	ns	ns	ns	ns	5.14	15.9	ns	ns	ns	ns
AGPaseS-a1334	ADP-glucose pyrophosphorylase S	I	F: AGCAGAGGCAGAGTAGTCCAGTTT R: TTTCCTATCTTTGCGTTCTTGTCA	55	1334	TaqI	1334	This study	X61187	chr01:86092270..86097270	102.3	6.56	15.2	ns	ns	ns	ns	ns	ns	ns	ns
SnRK1	Sucrose non-fermenting-1-related protein kinase	III	F: CCCATTGCCGGTCTTACTAC R: ATACCTGCATTTCAAACTTCACA	56	668	BclI	520	This study	X96000	chr03:55641081..55645781	32.5	ns	ns	ns	ns	ns	ns	ns	ns	ns	ns
pk1	Pyruvate kinase	IV	F: TCACTGTATCCACAGACTATACC R: CACTCTCCCCACTTAACATAAC	56	700	MseI	350	This study	S53332.1	chr04:3901472..3905319	61.3	ns	ns	ns	ns	ns	ns	ns	ns	ns	ns
PEPC	PEPC kinase 1a	IV	F:TTCGCACATAACAAAATCCAT R: TCGGGCAGAAATCGGTTAC	51	1054	BseGI	1054	This study	AF531415.1	chr04:6144136..6145588	60.2	ns	ns	ns	ns	ns	ns	ns	ns	ns	ns
StpL	L-type Starch phosphorylase	V	F: ACACACTATGTTCTGCTTCTCTTC R: ACTATCCTCCACCTCAACCTTC	52	608	RsaI	608	Chen et al. 2001	X73684	chr05:346700..352900	0.0	ns	ns	ns	ns	ns	ns	ns	ns	ns	ns
GPT	Glucose-6-phosphate/phosphate-translocator	VII	F:TGGAGAGCCTGCTTTTAGTGTTTT R: AAGGGCATTGATTGGTTGAA	55	1200	Hin6I	1050	This study	AF020816.1	chr05:42300217..42303680	35.6	ns	ns	ns	ns	ns	ns	ns	ns	ns	ns
β-amyl	β-amylase	VIII	F: GCTACTGGAACATGGTGACAGA R: AGAGCATTTTCTCCAGCAAG	55	360	DdeI	316	Krusiewicz et al. 2011	AF393847	chr08:50592100..50595690	39.0	5.46	12.8	ns	ns	ns	ns	ns	ns	ns	ns
AOX1a	Alternative oxidase	VIII	F: TGGGGTGTTCCTCCTTCAAA R: AGCGCCAGTAATCAATAGCAATAG	55	837	MboI	450	Krusiewicz et al. 2011	DQ270421	chr08:47496732..47500233	27.9	4.65	11.0	ns	ns	ns	ns	ns	ns	ns	ns
AOXb	Alternative oxidase	VIII	F: TGGGGTGTTCCTCCTTCAAA R: AGCGCCAGTAATCAATAGCAATAG	55	837	MboI	390	This study	DQ270421	chr08:47496732..47500233	37.5	5.50	12.9	ns	ns	ns	ns	ns	ns	ns	ns
ADP/ATPtr	ADP, ATP carrier protein	XI	F: ACTATGCTCGTACCCGTCTT R: GGTCTCCCCAACTGAATACTC	55	700	TaqI	700	This study	X62123.1	chr11:34615686..34619192	49.3	ns	ns	ns	ns	ns	ns	ns	ns	ns	ns
Sus4	Sucrose synthase 4	XII	F:CGCCAAGATGACAAAAACAAACTG R: CCATGAGGGGAAAGGATAACCAC	52	1000	HinfI	390	This study	AJ537575.1	chr12:3087152..3091456	0.0	ns	ns	ns	ns	ns	ns	ns	ns	ns	ns
